# Supplementary material for: Effect of Fermented Sarco Oyster (Crassostrea gigas) Extract on Muscle Strength Enhancement in Postmenopausal Females: A Randomized, Double-Blind, Placebo-Controlled Trial
Source: Int J Environ Res Public Health. 2022 Dec 8;19(24):16450. doi: 10.3390/ijerph192416450 (PMC9779144; doi:10.3390/ijerph192416450)
Supplement: Supplementary file 1 [file ijerph-19-16450-s001.zip]

Archive with 1 entries (1 files):
- ijerph-2053744-supplementary.pdf
